# Supplementary material for: Integrated physiological and transcriptomic analysis reveals the key pathways of Rosa rugosa in response to salt-alkali stress
Source: Front Plant Sci. 2025 Dec 1;16:1679259. doi: 10.3389/fpls.2025.1679259 (PMC12702943; doi:10.3389/fpls.2025.1679259)
Supplement: Supplementary file 3 [file Table1.xlsx]

## Sheet: Table S1
Table S1 Evaluation statistics of sequencing data
sample	raw_reads	raw_bases	clean_reads	clean_bases	error_rate(%)	Q20(%)	Q30(%)	GC_pct	Treatment
C11	44633976	6.7G	43136566	6.47G	0.01	98.22	95.38	45.3	3 biological replicates clean water 6 h
C12	48890616	7.33G	46476194	6.97G	0.01	98.23	95.5	45.69
C13	55600716	8.34G	54908264	8.24G	0.01	99.05	97.08	46.38
C21	48415896	7.26G	47689502	7.15G	0.01	98.67	96.48	46.28	3 biological replicates clean water 12 h
C22	43113152	6.47G	40349384	6.05G	0.01	98.07	95.09	46.1
C23	49189694	7.38G	46260830	6.94G	0.01	99.41	98.18	46.04
C31	48950124	7.34G	48183660	7.23G	0.01	98.57	96.35	46.22	3 biological replicates clean water 24 h
C32	46648888	7G	45904318	6.89G	0.01	98.59	96.28	46.32
C33	48299758	7.24G	47520598	7.13G	0.01	98.59	96.38	46.28
C41	46418102	6.96G	45641732	6.85G	0.01	98.88	96.93	46.13	3 biological replicates clean water 48 h
C42	46183972	6.93G	45580560	6.84G	0.01	98.69	96.54	45.67
C43	46888560	7.03G	46018984	6.9G	0.01	98.56	96.22	46.11
T11	47960650	7.19G	47021380	7.05G	0.01	98.6	96.32	45.85	3 biological replicates 150 mM saline–alkali solution 6 h
T12	51583092	7.74G	50681538	7.6G	0.01	98.61	96.36	45.81
T13	46041578	6.91G	41986530	6.3G	0.01	98.49	95.99	45.71
T21	48286252	7.24G	47502736	7.13G	0.01	98.58	96.3	45.84	3 biological replicates 150 mM saline–alkali solution 12 h
T22	46197426	6.93G	45276544	6.79G	0.01	99.05	97.24	45.94
T23	50429882	7.56G	49332140	7.4G	0.01	99.03	97.16	45.97
T31	46702976	7.01G	45783386	6.87G	0.01	98.76	96.72	46.08	3 biological replicates 150 mM saline–alkali solution 24 h
T32	46977082	7.05G	46086722	6.91G	0.01	99.03	97.21	46.15
T33	42169308	6.33G	41337088	6.2G	0.01	98.13	95.35	42.95
T41	48102196	7.22G	46943528	7.04G	0.01	98.56	96.27	46.82	3 biological replicates 150 mM saline–alkali solution 48 h
T42	48587758	7.29G	47559540	7.13G	0.01	98.78	96.73	46.79
T43	49783722	7.47G	48868248	7.33G	0.01	98.74	96.64	46.85
