# Supplementary material for: Integrated physiological and transcriptomic analysis reveals the key pathways of Rosa rugosa in response to salt-alkali stress
Source: Front Plant Sci. 2025 Dec 1;16:1679259. doi: 10.3389/fpls.2025.1679259 (PMC12702943; doi:10.3389/fpls.2025.1679259)
Supplement: Supplementary file 4 [file Table2.xlsx]

## Sheet: Table S2
Table S2 Statistics of up-regulated and down-regulated DEGs
group	total	up	down	threshold
T1_vs_CK1	325	82	243	DESeq2 padj<=0.05 |log2FoldChange|>=2
T2_vs_CK2	2197	1433	764
T3_vs_CK3	4266	2108	2158
T4_vs_CK4	6842	3568	3274
