# Supplementary material for: Integrated physiological and transcriptomic analysis reveals the key pathways of Rosa rugosa in response to salt-alkali stress
Source: Front Plant Sci. 2025 Dec 1;16:1679259. doi: 10.3389/fpls.2025.1679259 (PMC12702943; doi:10.3389/fpls.2025.1679259)
Supplement: Supplementary file 5 [file Table3.xlsx]

## Sheet: Table S3
Table S3 Statistics of up-regulated and down-regulated TFs
group	bHLH		NAC		ERF		MYB_related		B3		C2H2		FAR1		C3H		WRKY		MYB
	up	down	up	down	up	down	up	down	up	down	up	down	up	down	up	down	up	down	up	down
T1_vs_CK1	2	29	4	7	5	10	6	16	5	8	0	9	2	4	1	2	0	6	3	10
T2_vs_CK2	102	86	86	31	72	30	59	33	49	20	49	29	44	15	42	19	37	23	50	12
T3_vs_CK3	150	170	113	84	97	82	104	89	54	70	74	66	63	61	77	38	66	58	54	39
T4_vs_CK4	227	227	167	128	146	113	158	121	102	89	136	84	96	108	92	95	124	113	93	62
