# Supplementary material for: Integrated physiological and transcriptomic analysis reveals the key pathways of Rosa rugosa in response to salt-alkali stress
Source: Front Plant Sci. 2025 Dec 1;16:1679259. doi: 10.3389/fpls.2025.1679259 (PMC12702943; doi:10.3389/fpls.2025.1679259)
Supplement: Supplementary file 6 [file Table4.xlsx]

## Sheet: Table S4
Table S4 Statistics of overlapped DEGs among different groups
group	number
T4vsCK4	3428
T4vsCK4_T3vsCK3	1828
T4vsCK4_T3vsCK3_T2vsCK2	1266
T3vsCK3	683
T2vsCK2	322
T3vsCK3_T2vsCK2	300
T4vsCK4_T2vsCK2	163
