# Supplementary material for: Integrated physiological and transcriptomic analysis reveals the key pathways of Rosa rugosa in response to salt-alkali stress
Source: Front Plant Sci. 2025 Dec 1;16:1679259. doi: 10.3389/fpls.2025.1679259 (PMC12702943; doi:10.3389/fpls.2025.1679259)
Supplement: Supplementary file 7 [file Table5.xlsx]

## Sheet: T1 vs CK1
Table S5 DEGs GO analysis
Ontology	ID	Description	GeneRatio	Count	Up	Down
Cellular component	GO:0005975	carbohydrate metabolic process	17/108	17	4	13
Cellular component	GO:0006022	aminoglycan metabolic process	3/108	3	0	3
Cellular component	GO:0006026	aminoglycan catabolic process	3/108	3	0	3
Cellular component	GO:0006030	chitin metabolic process	3/108	3	0	3
Cellular component	GO:0006032	chitin catabolic process	3/108	3	0	3
Cellular component	GO:0006040	amino sugar metabolic process	3/108	3	0	3
Cellular component	GO:0016998	cell wall macromolecule catabolic process	3/108	3	0	3
Cellular component	GO:0044036	cell wall macromolecule metabolic process	3/108	3	0	3
Cellular component	GO:0046348	amino sugar catabolic process	3/108	3	0	3
Cellular component	GO:1901071	glucosamine-containing compound metabolic process	3/108	3	0	3
Biological process	GO:0005576	extracellular region	2/15	2	1	1
Biological process	GO:0005618	cell wall	1/15	1	0	1
Biological process	GO:0030312	external encapsulating structure	1/15	1	0	1
Biological process	GO:0048046	apoplast	1/15	1	0	1
Biological process	GO:0071944	cell periphery	1/15	1	0	1
Biological process	GO:0005840	ribosome	1/15	1	0	1
Biological process	GO:1990904	ribonucleoprotein complex	1/15	1	0	1
Biological process	GO:0043228	non-membrane-bounded organelle	1/15	1	0	1
Biological process	GO:0043232	intracellular non-membrane-bounded organelle	1/15	1	0	1
Biological process	GO:0044444	cytoplasmic part	1/15	1	0	1
Molecular function	GO:0004553	hydrolase activity	30/145	30	4	26
Molecular function	GO:0020037	heme binding	14/145	14	4	10
Molecular function	GO:0046906	tetrapyrrole binding	14/145	14	4	10
Molecular function	GO:0004568	chitinase activity	3/145	3	0	3
Molecular function	GO:0016705	oxidoreductase activity	11/145	11	2	9
Molecular function	GO:0005506	iron ion binding	10/145	10	2	8
Molecular function	GO:0004857	enzyme inhibitor activity	4/145	4	0	4
Molecular function	GO:0016843	amine-lyase activity	2/145	2	1	1
Molecular function	GO:0016844	strictosidine synthase activity	2/145	2	1	1
Molecular function	GO:0052689	carboxylic ester hydrolase activity	4/145	4	0	4

## Sheet: T2 vs CK2
Table S5 DEGs GO analysis
Ontology	ID	Description	GeneRatio	Count	Up	Down
Cellular component	GO:0071554	cell wall organization or biogenesis	16/784	16	13	3
Cellular component	GO:0045229	external encapsulating structure organization	12/784	12	11	1
Cellular component	GO:0071555	cell wall organization	12/784	12	11	1
Cellular component	GO:0042221	response to chemical	23/784	23	18	5
Cellular component	GO:0009628	response to abiotic stimulus	5/784	5	4	1
Cellular component	GO:0009664	plant-type cell wall organization	5/784	5	5	0
Cellular component	GO:0009832	plant-type cell wall biogenesis	5/784	5	5	0
Cellular component	GO:0010215	cellulose microfibril organization	5/784	5	5	0
Cellular component	GO:0016049	cell growth	5/784	5	5	0
Cellular component	GO:0030198	extracellular matrix organization	5/784	5	5	0
Biological process	GO:0031225	anchored component of membrane	5/203	5	5	0
Biological process	GO:0005576	extracellular region	7/203	7	5	2
Biological process	GO:0005618	cell wall	5/203	5	3	2
Biological process	GO:0030312	external encapsulating structure	5/203	5	3	2
Biological process	GO:0048046	apoplast	5/203	5	3	2
Biological process	GO:0000785	chromatin	8/203	8	2	6
Biological process	GO:0009523	photosystem II	4/203	4	0	4
Biological process	GO:0000786	nucleosome	7/203	7	2	5
Biological process	GO:0019898	extrinsic component of membrane	3/203	3	0	3
Biological process	GO:0032993	protein-DNA complex	7/203	7	2	5
Molecular function	GO:0016705	oxidoreductase activity	71/1134	71	46	25
Molecular function	GO:0016835	carbon-oxygen lyase activity	27/1134	27	18	9
Molecular function	GO:0020037	heme binding	69/1134	69	42	27
Molecular function	GO:0046906	tetrapyrrole binding	69/1134	69	42	27
Molecular function	GO:0010333	terpene synthase activity	17/1134	17	12	5
Molecular function	GO:0005506	iron ion binding	64/1134	64	38	26
Molecular function	GO:0016829	lyase activity	54/1134	54	36	18
Molecular function	GO:0005507	copper ion binding	20/1134	20	20	0
Molecular function	GO:0003700	DNA binding transcription factor activity	54/1134	54	44	10
Molecular function	GO:0140110	transcription regulator activity	57/1134	57	46	11

## Sheet: T3 vs CK3
Table S5 DEGs GO analysis
Ontology	ID	Description	GeneRatio	Count	Up	Down
Cellular component	GO:0015979	photosynthesis	22/1414	22	0	22
Cellular component	GO:0006952	defense response	31/1414	31	28	3
Cellular component	GO:0006950	response to stress	59/1414	59	43	16
Cellular component	GO:0006820	anion transport	20/1414	20	11	9
Cellular component	GO:0071554	cell wall organization or biogenesis	19/1414	19	14	5
Cellular component	GO:0009733	response to auxin	16/1414	16	4	12
Cellular component	GO:0009719	response to endogenous stimulus	21/1414	21	5	16
Cellular component	GO:0009725	response to hormone	21/1414	21	5	16
Cellular component	GO:0010033	response to organic substance	21/1414	21	5	16
Cellular component	GO:0005975	carbohydrate metabolic process	101/1414	101	59	42
Biological process	GO:0009579	thylakoid	23/382	23	0	23
Biological process	GO:0044436	thylakoid part	23/382	23	0	23
Biological process	GO:0009521	photosystem	21/382	21	0	21
Biological process	GO:0034357	photosynthetic membrane	21/382	21	0	21
Biological process	GO:0009523	photosystem II	13/382	13	0	13
Biological process	GO:0009654	photosystem II oxygen evolving complex	11/382	11	0	11
Biological process	GO:0042651	thylakoid membrane	11/382	11	0	11
Biological process	GO:1990204	oxidoreductase complex	11/382	11	0	11
Biological process	GO:0005576	extracellular region	15/382	15	8	7
Biological process	GO:0019898	extrinsic component of membrane	9/382	9	0	9
Molecular function	GO:0016705	oxidoreductase activity	107/2047	107	60	47
Molecular function	GO:0020037	heme binding	109/2047	109	61	48
Molecular function	GO:0046906	tetrapyrrole binding	109/2047	109	61	48
Molecular function	GO:0005506	iron ion binding	100/2047	100	54	46
Molecular function	GO:0010333	terpene synthase activity	22/2047	22	15	7
Molecular function	GO:0016835	carbon-oxygen lyase activity	52/2047	52	34	18
Molecular function	GO:0016829	lyase activity	50/2047	50	28	22
Molecular function	GO:0050662	coenzyme binding	88/2047	88	62	26
Molecular function	GO:0050660	flavin adenine dinucleotide binding	40/2047	40	26	14
Molecular function	GO:0016798	hydrolase activity	71/2047	71	40	31

## Sheet: T4 vs CK4
Table S5 DEGs GO analysis
Ontology	ID	Description	GeneRatio	Count	Up	Down
Cellular component	GO:0015979	photosynthesis	23/2142	23	0	23
Cellular component	GO:0071554	cell wall organization or biogenesis	29/2142	29	23	6
Cellular component	GO:0005975	carbohydrate metabolic process	153/2142	153	99	54
Cellular component	GO:0006979	response to oxidative stress	29/2142	29	21	8
Cellular component	GO:0006950	response to stress	81/2142	81	54	27
Cellular component	GO:0006820	anion transport	27/2142	27	14	13
Cellular component	GO:0006952	defense response	32/2142	32	29	3
Cellular component	GO:1901136	carbohydrate derivative catabolic process	11/2142	11	8	3
Cellular component	GO:0042737	drug catabolic process	9/2142	9	6	3
Cellular component	GO:0006022	aminoglycan metabolic process	8/2142	8	6	2
Biological process	GO:0009579	thylakoid	24/635	24	0	24
Biological process	GO:0044436	thylakoid part	24/635	24	0	24
Biological process	GO:0009521	photosystem	22/635	22	0	22
Biological process	GO:0034357	photosynthetic membrane	22/635	22	0	22
Biological process	GO:0009523	photosystem II	14/635	14	0	14
Biological process	GO:0009654	photosystem II oxygen evolving complex	11/635	11	0	11
Biological process	GO:0042651	thylakoid membrane	11/635	11	0	11
Biological process	GO:1990204	oxidoreductase complex	11/635	11	0	11
Biological process	GO:0009522	photosystem I	8/635	8	0	8
Biological process	GO:0019898	extrinsic component of membrane	9/635	9	0	9
Molecular function	GO:0020037	heme binding	139/3220	139	89	50
Molecular function	GO:0046906	tetrapyrrole binding	139/3220	139	89	50
Molecular function	GO:0016705	oxidoreductase activity	128/3220	128	81	47
Molecular function	GO:0005506	iron ion binding	124/3220	124	76	48
Molecular function	GO:0050662	coenzyme binding	120/3220	120	82	38
Molecular function	GO:0004553	hydrolase activity	190/3220	190	121	69
Molecular function	GO:0016209	antioxidant activity	35/3220	35	22	13
Molecular function	GO:0030246	carbohydrate binding	72/3220	72	46	26
Molecular function	GO:0016684	oxidoreductase activity	31/3220	31	22	9
Molecular function	GO:0004601	peroxidase activity	30/3220	30	22	8
