# Supplementary material for: Integrated physiological and transcriptomic analysis reveals the key pathways of Rosa rugosa in response to salt-alkali stress
Source: Front Plant Sci. 2025 Dec 1;16:1679259. doi: 10.3389/fpls.2025.1679259 (PMC12702943; doi:10.3389/fpls.2025.1679259)
Supplement: Supplementary file 8 [file Table6.xlsx]

## Sheet: T1 vs CK1
Table S6 The KEGG pathways of DEGs
KEGGID	Description	GeneRatio	BgRatio	Pvalue	Pvalue_adjusted	geneName	Count	Up	Down
rcn00073	Cutin, suberine and wax biosynthesis	3/57	20/4052	0.00253930163773295	0.126965081886648	Rorug01G0116000/Rorug02G0647700/Rorug05G0495500	3	2	1
rcn00040	Pentose and glucuronate interconversions	4/57	52/4052	0.00576962689789967	0.144240672447492	Rorug07G0114900/Rorug03G0070200/Rorug06G0250700/Rorug06G0356200	4	1	3
rcn00196	Photosynthesis - antenna proteins	2/57	17/4052	0.0230955128094516	0.288693910118145	Rorug02G0477200/Rorug03G0288100	2	0	2
rcn00591	Linoleic acid metabolism	2/57	17/4052	0.0230955128094516	0.288693910118145	Rorug01G0006000/Rorug04G0087100	2	0	2
rcn00940	Phenylpropanoid biosynthesis	4/57	90/4052	0.0367772633478357	0.367772633478357	Rorug01G0403400/Rorug03G0158600/Rorug02G0051900/Rorug04G0374500	4	2	2
rcn02010	ABC transporters	3/57	57/4052	0.045235483487118	0.37696236239265	Rorug02G0062800/Rorug04G0304400/Rorug02G0409100	3	3	0
rcn00910	Nitrogen metabolism	2/57	27/4052	0.0545205974767255	0.387222951024115	Rorug03G0197600/Rorug05G0361600	2	1	1
rcn00909	Sesquiterpenoid and triterpenoid biosynthesis	2/57	29/4052	0.0619556721638584	0.387222951024115	Rorug02G0470500/Rorug04G0002700	2	1	1
rcn00500	Starch and sucrose metabolism	4/57	112/4052	0.0713999125121551	0.396666180623084	Rorug03G0302100/Rorug02G0243600/Rorug07G0016700/Rorug05G0138000	4	2	2
rcn04626	Plant-pathogen interaction	5/57	170/4052	0.08902317619763	0.44511588098815	Rorug05G0099300/Rorug07G0156200/Rorug06G0037700/Rorug07G0105300/Rorug05G0399800	5	0	5
rcn00052	Galactose metabolism	2/57	42/4052	0.117198559345378	0.532720724297172	Rorug02G0625600/Rorug05G0138000	2	2	0
rcn00520	Amino sugar and nucleotide sugar metabolism	3/57	93/4052	0.141726712317777	0.590527967990737	Rorug04G0144100/Rorug07G0365700/Rorug05G0102300	3	0	3
rcn00592	alpha-Linolenic acid metabolism	2/57	52/4052	0.165488678361108	0.591030994146815	Rorug01G0006000/Rorug04G0087100	2	0	2
rcn00999	Biosynthesis of various plant secondary metabolites	2/57	52/4052	0.165488678361108	0.591030994146815	Rorug02G0470500/Rorug07G0016700	2	0	2
rcn04016	MAPK signaling pathway - plant	3/57	111/4052	0.204280410873797	0.605924790953896	Rorug05G0099300/Rorug07G0156200/Rorug06G0037700	3	0	3
rcn00904	Diterpenoid biosynthesis	1/57	17/4052	0.214409265454488	0.605924790953896	Rorug05G0106600	1	1	0
rcn00908	Zeatin biosynthesis	1/57	18/4052	0.225506829734313	0.605924790953896	Rorug02G0079100	1	0	1
rcn04075	Plant hormone signal transduction	4/57	182/4052	0.252354816383974	0.605924790953896	Rorug07G0027700/Rorug06G0037700/Rorug02G0308300/Rorug06G0028900	4	0	4
rcn00950	Isoquinoline alkaloid biosynthesis	1/57	21/4052	0.257883559686091	0.605924790953896	Rorug02G0326400	1	1	0
rcn01040	Biosynthesis of unsaturated fatty acids	1/57	21/4052	0.257883559686091	0.605924790953896	Rorug04G0338500	1	0	1

## Sheet: T2 vs CK2
Table S6 The KEGG pathways of DEGs
KEGGID	Description	GeneRatio	BgRatio	Pvalue	Pvalue_adjusted	geneName	Count	Up	Down
rcn04075	Plant hormone signal transduction	43/397	177/4055	6.68E-09	6.95E-07	Rorug02G0095100/Rorug06G0063800/Rorug02G0443600/Rorug01G0318300/Rorug04G0317500/Rorug04G0047400/Rorug06G0337200/Rorug04G0029300/Rorug06G0315900/Rorug02G0062600/Rorug04G0041900/Rorug01G0399500/Rorug02G0083000/Rorug06G0426500/Rorug04G0029100/Rorug06G0358500/Rorug06G0470300/Rorug01G0465500/Rorug07G0027700/Rorug02G0057900/Rorug07G0071400/Rorug05G0182600/Rorug02G0026700/Rorug06G0037400/Rorug02G0308300…	43	24	19
rcn00941	Flavonoid biosynthesis	16/397	35/4055	3.76E-08	1.95E-06	Rorug02G0070900/Rorug02G0125300/Rorug05G0531000/Rorug01G0406700/Rorug04G0368400/Rorug07G0050500/Rorug01G0016500/Rorug01G0354500/Rorug07G0180000/Rorug01G0016200/Rorug05G0035800/Rorug06G0416900/Rorug02G0358400/Rorug02G0071000/Rorug04G0335500/Rorug04G0326900	16	15	1
rcn00940	Phenylpropanoid biosynthesis	27/397	94/4055	1.34E-07	4.64E-06	Rorug06G0196100/Rorug02G0070900/Rorug05G0531000/Rorug06G0069300/Rorug01G0338100/Rorug03G0164200/Rorug01G0485400/Rorug04G0330700/Rorug02G0358400/Rorug04G0361200/Rorug02G0129700/Rorug02G0071000/Rorug04G0335500/Rorug02G0387000/Rorug05G0024400/Rorug01G0403400/Rorug06G0353100/Rorug02G0151000/Rorug06G0370500/Rorug03G0341500/Rorug02G0051900/Rorug05G0579800/Rorug05G0127900/Rorug06G0419900/Rorug04G0374500…	27	24	3
rcn00592	alpha-Linolenic acid metabolism	18/397	51/4055	6.21E-07	1.61E-05	Rorug01G0006100/Rorug04G0367400/Rorug06G0281500/Rorug02G0088500/Rorug02G0441900/Rorug04G0330600/Rorug06G0406100/Rorug07G0294300/Rorug03G0187800/Rorug02G0088400/Rorug02G0554200/Rorug06G0105900/Rorug06G0418000/Rorug01G0227100/Rorug06G0106100/Rorug06G0269700/Rorug02G0285700/Rorug04G0087100	18	17	1
rcn00400	Phenylalanine, tyrosine and tryptophan biosynthesis	14/397	36/4055	3.00E-06	5.47E-05	Rorug03G0109700/Rorug05G0227000/Rorug02G0230900/Rorug03G0046200/Rorug02G0581100/Rorug02G0326400/Rorug03G0046100/Rorug07G0458800/Rorug06G0399700/Rorug05G0391100/Rorug06G0454600/Rorug01G0066100/Rorug02G0557700/Rorug05G0023100	14	14	0
rcn00950	Isoquinoline alkaloid biosynthesis	11/397	23/4055	3.16E-06	5.47E-05	Rorug05G0052000/Rorug05G0227000/Rorug05G0052200/Rorug04G0223000/Rorug02G0326400/Rorug06G0128900/Rorug05G0051900/Rorug07G0122300/Rorug06G0454600/Rorug04G0222500/Rorug05G0051700	11	11	0
rcn00909	Sesquiterpenoid and triterpenoid biosynthesis	12/397	29/4055	7.27E-06	0.000108077	Rorug05G0037000/Rorug06G0032200/Rorug05G0467700/Rorug01G0066900/Rorug05G0035600/Rorug05G0036000/Rorug06G0132800/Rorug05G0310800/Rorug03G0202500/Rorug05G0268800/Rorug04G0188700/Rorug06G0032300	12	11	1
rcn00904	Diterpenoid biosynthesis	9/397	18/4055	1.65E-05	0.000214032	Rorug06G0270600/Rorug01G0434500/Rorug04G0451700/Rorug05G0106600/Rorug04G0293200/Rorug02G0389700/Rorug05G0171400/Rorug03G0292000/Rorug06G0327100	9	5	4
rcn00052	Galactose metabolism	14/397	42/4055	2.40E-05	0.000277903	Rorug03G0256700/Rorug02G0024800/Rorug04G0294000/Rorug02G0625600/Rorug01G0418400/Rorug03G0295400/Rorug01G0424300/Rorug05G0137900/Rorug07G0124900/Rorug02G0224700/Rorug07G0194400/Rorug06G0183700/Rorug02G0057300/Rorug05G0137800	14	12	2
rcn00591	Linoleic acid metabolism	8/397	18/4055	0.000142421	0.00148117	Rorug01G0006100/Rorug04G0128900/Rorug06G0281500/Rorug02G0441900/Rorug04G0330600/Rorug07G0294300/Rorug03G0187800/Rorug04G0087100	8	7	1
rcn04016	MAPK signaling pathway - plant	23/397	108/4055	0.000225786	0.0021347	Rorug01G0318300/Rorug05G0521100/Rorug04G0047400/Rorug02G0062600/Rorug04G0041900/Rorug01G0399500/Rorug04G0308900/Rorug02G0083000/Rorug06G0358500/Rorug01G0465500/Rorug06G0240800/Rorug06G0037400/Rorug05G0477800/Rorug06G0305700/Rorug05G0019700/Rorug01G0294900/Rorug05G0285900/Rorug01G0352700/Rorug07G0140500/Rorug01G0263200/Rorug05G0307600/Rorug04G0397300/Rorug06G0037700	23	20	3
rcn00350	Tyrosine metabolism	12/397	41/4055	0.00037124	0.00321741	Rorug05G0052000/Rorug05G0227000/Rorug05G0052200/Rorug04G0223000/Rorug02G0326400/Rorug06G0128900/Rorug05G0051900/Rorug07G0122300/Rorug06G0454600/Rorug04G0222500/Rorug05G0051700/Rorug07G0081300	12	11	1
rcn00960	Tropane, piperidine and pyridine alkaloid biosynthesis	9/397	27/4055	0.000710839	0.00568671	Rorug05G0227000/Rorug04G0223000/Rorug01G0016500/Rorug01G0016200/Rorug02G0326400/Rorug07G0122300/Rorug06G0454600/Rorug04G0222500/Rorug03G0226200	9	8	1
rcn00360	Phenylalanine metabolism	9/397	32/4055	0.00273167	0.0200566	Rorug05G0227000/Rorug04G0223000/Rorug01G0338100/Rorug03G0164200/Rorug02G0326400/Rorug07G0122300/Rorug03G0055600/Rorug06G0454600/Rorug04G0222500	9	8	1
rcn00196	Photosynthesis - antenna proteins	6/397	16/4055	0.00289278	0.0200566	Rorug05G0202300/Rorug07G0041500/Rorug01G0342800/Rorug05G0248000/Rorug01G0390300/Rorug02G0477200	6	0	6
rcn01230	Biosynthesis of amino acids	29/397	183/4055	0.00552953	0.035942	Rorug03G0109700/Rorug01G0378300/Rorug05G0547100/Rorug06G0010600/Rorug02G0230900/Rorug03G0046200/Rorug05G0174500/Rorug02G0581100/Rorug01G0418400/Rorug03G0046100/Rorug05G0395700/Rorug05G0508200/Rorug07G0458800/Rorug06G0399700/Rorug05G0391100/Rorug02G0651800/Rorug05G0137300/Rorug02G0365100/Rorug06G0039400/Rorug02G0224700/Rorug06G0454600/Rorug07G0472500/Rorug01G0066100/Rorug02G0557700/Rorug05G0023100…	29	27	2
rcn02010	ABC transporters	12/397	56/4055	0.00677707	0.0414597	Rorug02G0487800/Rorug04G0304400/Rorug01G0456300/Rorug02G0487700/Rorug03G0285800/Rorug04G0304500/Rorug06G0395300/Rorug02G0602000/Rorug05G0552000/Rorug04G0301500/Rorug05G0093200/Rorug07G0011500	12	10	2
rcn00945	Stilbenoid, diarylheptanoid and gingerol biosynthesis	6/397	19/4055	0.00760475	0.0439386	Rorug02G0070900/Rorug05G0531000/Rorug02G0358400/Rorug02G0071000/Rorug04G0335500/Rorug04G0326900	6	5	1
rcn00260	Glycine, serine and threonine metabolism	11/397	56/4055	0.01787	0.0978149	Rorug03G0109700/Rorug04G0223000/Rorug06G0010600/Rorug02G0093500/Rorug05G0395700/Rorug07G0122300/Rorug02G0651800/Rorug07G0472500/Rorug03G0105500/Rorug02G0557700/Rorug04G0222500	11	11	0
rcn00073	Cutin, suberine and wax biosynthesis	5/397	17/4055	0.0201156	0.102971	Rorug07G0161200/Rorug02G0044700/Rorug01G0204400/Rorug04G0199100/Rorug04G0455600	5	2	3

## Sheet: T3 vs CK3
Table S6 The KEGG pathways of DEGs
KEGGID	Description	GeneRatio	BgRatio	Pvalue	Pvalue_adjusted	geneName	Count	Up	Down
rcn00195	Photosynthesis	25/736	33/4033	7.54272865658998e-13	8.97584710134207e-11	Rorug05G0035100/Rorug02G0281900/Rorug06G0368100/Rorug02G0124500/Rorug05G0024100/Rorug02G0158300/Rorug02G0483300/Rorug05G0141300/Rorug05G0191000/Rorug05G0334200/Rorug06G0287500/Rorug05G0541900/Rorug01G0357900/Rorug04G0223900/Rorug05G0117600/Rorug02G0401200/Rorug02G0549800/Rorug06G0436200/Rorug06G0186100/Rorug04G0339100/Rorug05G0259400/Rorug03G0006300/Rorug01G0316400/Rorug04G0220300/Rorug04G0396500	25	0	25
rcn00196	Photosynthesis - antenna proteins	16/736	17/4033	1.86995196444102e-11	1.11262141884241e-09	Rorug07G0041500/Rorug01G0390300/Rorug05G0202300/Rorug02G0477200/Rorug02G0094900/Rorug02G0498100/Rorug01G0342800/Rorug05G0248000/Rorug07G0369900/Rorug02G0507100/Rorug03G0118300/Rorug04G0325500/Rorug02G0507200/Rorug06G0471900/Rorug05G0098800/Rorug03G0288100	16	0	16
rcn00909	Sesquiterpenoid and triterpenoid biosynthesis	15/736	28/4033	2.54352109778965e-05	0.00100893003545656	Rorug01G0066900/Rorug05G0035600/Rorug05G0467700/Rorug06G0032200/Rorug05G0036000/Rorug03G0202500/Rorug05G0037000/Rorug04G0188700/Rorug05G0310800/Rorug04G0188800/Rorug06G0028500/Rorug06G0132800/Rorug05G0257600/Rorug05G0426800/Rorug04G0002700	15	12	3
rcn00500	Starch and sucrose metabolism	37/736	113/4033	0.000125296846888205	0.00303531837131627	Rorug01G0320900/Rorug04G0228000/Rorug07G0194400/Rorug04G0128000/Rorug05G0491200/Rorug05G0565100/Rorug03G0302100/Rorug02G0499100/Rorug01G0424300/Rorug05G0023900/Rorug02G0097900/Rorug06G0332700/Rorug01G0434600/Rorug05G0098600/Rorug07G0081900/Rorug05G0565000/Rorug02G0429400/Rorug07G0073600/Rorug04G0088300/Rorug02G0576500/Rorug02G0572800/Rorug06G0417200/Rorug05G0137900/Rorug05G0257300/Rorug01G0459300…	37	17	20
rcn00941	Flavonoid biosynthesis	17/736	38/4033	0.000142518467489031	0.00303531837131627	Rorug04G0368400/Rorug02G0070900/Rorug02G0071000/Rorug01G0016500/Rorug01G0354500/Rorug01G0016200/Rorug04G0335500/Rorug06G0416900/Rorug01G0406700/Rorug05G0531000/Rorug05G0326100/Rorug02G0358400/Rorug05G0581400/Rorug01G0119500/Rorug06G0363000/Rorug04G0326900/Rorug06G0363400	17	13	4
rcn00940	Phenylpropanoid biosynthesis	33/736	98/4033	0.000158905993800943	0.00303531837131627	Rorug06G0196100/Rorug06G0069300/Rorug01G0338100/Rorug04G0361200/Rorug02G0070900/Rorug02G0071000/Rorug05G0024400/Rorug04G0330700/Rorug06G0353100/Rorug01G0403400/Rorug04G0335500/Rorug02G0189200/Rorug06G0433900/Rorug03G0341500/Rorug05G0531000/Rorug02G0129700/Rorug02G0151000/Rorug02G0358400/Rorug05G0581400/Rorug01G0119500/Rorug02G0387000/Rorug04G0326900/Rorug02G0051900/Rorug02G0273100/Rorug02G0170000…	33	22	11
rcn00052	Galactose metabolism	18/736	42/4033	0.000178730695987386	0.00303531837131627	Rorug04G0294000/Rorug03G0256700/Rorug02G0024800/Rorug03G0295400/Rorug07G0194400/Rorug01G0418400/Rorug01G0424300/Rorug02G0625600/Rorug01G0434600/Rorug02G0057300/Rorug02G0429400/Rorug02G0224700/Rorug02G0593300/Rorug05G0137900/Rorug07G0124900/Rorug07G0035800/Rorug06G0183700/Rorug05G0137800	18	15	3
rcn04075	Plant hormone signal transduction	52/736	179/4033	0.000204055016559077	0.00303531837131627	Rorug02G0443600/Rorug02G0484000/Rorug06G0315900/Rorug04G0029300/Rorug02G0062600/Rorug04G0047400/Rorug03G0121100/Rorug02G0403800/Rorug02G0103200/Rorug04G0317500/Rorug06G0426500/Rorug03G0029200/Rorug04G0041900/Rorug06G0358500/Rorug06G0305700/Rorug02G0083000/Rorug04G0029100/Rorug06G0337200/Rorug02G0548900/Rorug02G0030900/Rorug06G0037400/Rorug07G0456700/Rorug03G0323000/Rorug06G0470300/Rorug01G0465500…	52	26	26
rcn04626	Plant-pathogen interaction	48/736	164/4033	0.000295162382628613	0.0039017000876453	Rorug07G0007700/Rorug03G0324800/Rorug02G0579000/Rorug06G0445200/Rorug03G0256400/Rorug07G0262300/Rorug05G0436700/Rorug07G0261100/Rorug02G0506900/Rorug02G0173600/Rorug04G0308900/Rorug02G0041600/Rorug05G0070800/Rorug04G0026200/Rorug06G0378800/Rorug03G0138900/Rorug05G0024600/Rorug06G0037400/Rorug07G0299400/Rorug05G0099300/Rorug06G0037700/Rorug05G0521100/Rorug02G0587300/Rorug05G0532800/Rorug02G0212100…	48	31	17
rcn00592	alpha-Linolenic acid metabolism	20/736	51/4033	0.00033729092698152	0.0039017000876453	Rorug01G0006100/Rorug04G0004200/Rorug04G0367400/Rorug06G0281500/Rorug02G0088500/Rorug02G0045200/Rorug07G0294300/Rorug03G0187800/Rorug02G0088400/Rorug06G0417900/Rorug07G0253700/Rorug06G0105900/Rorug02G0554200/Rorug06G0269700/Rorug06G0106100/Rorug06G0406100/Rorug04G0087100/Rorug01G0227100/Rorug06G0418000/Rorug02G0285700	20	18	2
rcn00860	Porphyrin metabolism	18/736	44/4033	0.000360661352639482	0.0039017000876453	Rorug03G0259300/Rorug05G0241600/Rorug07G0179300/Rorug03G0328900/Rorug05G0400200/Rorug06G0493400/Rorug07G0092900/Rorug05G0074500/Rorug01G0006500/Rorug07G0414300/Rorug03G0114000/Rorug06G0162000/Rorug02G0047600/Rorug07G0040800/Rorug06G0011900/Rorug04G0017000/Rorug01G0121100/Rorug01G0096200	18	7	11
rcn00906	Carotenoid biosynthesis	14/736	31/4033	0.000491091440352009	0.00486999011682409	Rorug02G0482600/Rorug07G0158300/Rorug02G0082100/Rorug04G0432800/Rorug05G0196500/Rorug06G0472400/Rorug03G0010600/Rorug03G0176500/Rorug05G0474700/Rorug06G0084800/Rorug06G0317700/Rorug04G0055200/Rorug01G0229400/Rorug05G0589000	14	5	9
rcn00380	Tryptophan metabolism	19/736	49/4033	0.000559421380366268	0.00512085725104507	Rorug02G0103900/Rorug02G0093500/Rorug03G0055400/Rorug06G0176500/Rorug03G0055600/Rorug02G0526700/Rorug02G0130700/Rorug06G0020500/Rorug04G0436700/Rorug06G0288600/Rorug06G0495500/Rorug06G0020400/Rorug04G0436900/Rorug02G0101500/Rorug05G0069000/Rorug06G0453000/Rorug02G0049100/Rorug04G0303700/Rorug02G0402100	19	9	10
rcn00950	Isoquinoline alkaloid biosynthesis	11/736	24/4033	0.00171155577968247	0.014548224127301	Rorug05G0052200/Rorug04G0223000/Rorug05G0051900/Rorug02G0326400/Rorug05G0227000/Rorug07G0122300/Rorug06G0454500/Rorug06G0128900/Rorug05G0052000/Rorug05G0051700/Rorug04G0222500	11	11	0
rcn00073	Cutin, suberine and wax biosynthesis	10/736	21/4033	0.00194689249180732	0.0154453471016714	Rorug07G0161200/Rorug02G0426600/Rorug01G0204400/Rorug04G0071300/Rorug02G0044700/Rorug01G0204500/Rorug07G0172000/Rorug01G0116000/Rorug04G0199100/Rorug06G0312700	10	2	8
rcn00710	Carbon fixation in photosynthetic organisms	20/736	58/4033	0.00222626088270174	0.0165578153150942	Rorug06G0208300/Rorug02G0312300/Rorug02G0654300/Rorug04G0361900/Rorug05G0182400/Rorug07G0286400/Rorug05G0547100/Rorug06G0030700/Rorug07G0263500/Rorug03G0126100/Rorug05G0174500/Rorug02G0207800/Rorug06G0023500/Rorug07G0040700/Rorug06G0454500/Rorug02G0451200/Rorug04G0344700/Rorug06G0147600/Rorug05G0137300/Rorug03G0032100	20	4	16
rcn04016	MAPK signaling pathway - plant	32/736	108/4033	0.00237781228790175	0.0166446860153122	Rorug06G0240800/Rorug07G0007700/Rorug02G0112800/Rorug02G0062600/Rorug04G0047400/Rorug05G0436700/Rorug04G0041900/Rorug06G0358500/Rorug06G0305700/Rorug04G0308900/Rorug02G0083000/Rorug02G0030900/Rorug06G0037400/Rorug07G0456700/Rorug05G0099300/Rorug01G0465500/Rorug06G0037700/Rorug01G0294900/Rorug03G0022700/Rorug05G0521100/Rorug02G0587300/Rorug05G0477800/Rorug05G0019700/Rorug01G0263200/Rorug01G0352700…	32	27	5
rcn00630	Glyoxylate and dicarboxylate metabolism	19/736	55/4033	0.00278026880007214	0.0183806659560325	Rorug06G0495700/Rorug05G0193900/Rorug02G0312300/Rorug02G0210800/Rorug04G0361900/Rorug05G0365300/Rorug06G0030700/Rorug02G0613400/Rorug05G0021000/Rorug04G0237600/Rorug07G0040700/Rorug07G0359800/Rorug07G0234100/Rorug01G0002700/Rorug04G0344700/Rorug07G0167600/Rorug05G0108500/Rorug04G0454400/Rorug06G0226500	19	6	13
rcn00960	Tropane, piperidine and pyridine alkaloid biosynthesis	11/736	28/4033	0.00726897369991139	0.0455267300152345	Rorug04G0223000/Rorug02G0326400/Rorug05G0227000/Rorug01G0016500/Rorug07G0122300/Rorug06G0454500/Rorug01G0016200/Rorug05G0492400/Rorug03G0133900/Rorug03G0226200/Rorug04G0222500	11	9	2
rcn00062	Fatty acid elongation	9/736	23/4033	0.0152210816815259	0.0905654360050792	Rorug06G0445200/Rorug02G0041600/Rorug04G0026200/Rorug01G0120200/Rorug05G0445100/Rorug04G0362800/Rorug04G0338200/Rorug04G0338500/Rorug06G0394400	9	1	8

## Sheet: T4 vs CK4
Table S6 The KEGG pathways of DEGs
KEGGID	Description	GeneRatio	BgRatio	Pvalue	Pvalue_adjusted	geneName	Count	Up	Down
rcn00195	Photosynthesis	27/1178	34/4094	1.15524246927122e-09	1.43250066189631e-07	Rorug06G0314800/Rorug06G0436200/Rorug02G0158300/Rorug05G0141300/Rorug03G0006300/Rorug02G0483300/Rorug05G0541900/Rorug04G0223900/Rorug06G0287500/Rorug02G0124500/Rorug05G0191000/Rorug05G0024100/Rorug02G0281900/Rorug02G0401200/Rorug05G0035100/Rorug05G0334200/Rorug04G0339100/Rorug06G0368100/Rorug06G0186100/Rorug01G0316400/Rorug05G0316900/Rorug04G0220300/Rorug05G0117600/Rorug01G0357900/Rorug05G0259400…	27	2	25
rcn00196	Photosynthesis - antenna proteins	16/1178	17/4094	2.55341292352111e-08	1.58311601258309e-06	Rorug02G0507100/Rorug04G0325500/Rorug05G0202300/Rorug02G0498100/Rorug03G0118300/Rorug05G0098800/Rorug07G0041500/Rorug01G0342800/Rorug05G0248000/Rorug02G0477200/Rorug07G0369900/Rorug02G0507200/Rorug02G0094900/Rorug01G0390300/Rorug06G0471900/Rorug03G0288100	16	0	16
rcn00592	alpha-Linolenic acid metabolism	27/1178	51/4094	0.000226404415494583	0.00609599869964663	Rorug01G0006100/Rorug04G0004200/Rorug05G0565900/Rorug04G0367400/Rorug02G0045200/Rorug07G0205300/Rorug06G0281500/Rorug02G0441900/Rorug02G0304100/Rorug06G0406100/Rorug06G0269800/Rorug07G0253700/Rorug03G0187800/Rorug02G0088400/Rorug06G0417900/Rorug06G0269700/Rorug06G0269500/Rorug02G0554200/Rorug07G0373200/Rorug06G0106100/Rorug06G0105900/Rorug01G0102400/Rorug07G0364900/Rorug02G0285700/Rorug04G0087100…	27	22	5
rcn00500	Starch and sucrose metabolism	50/1178	113/4094	0.000275157176278031	0.00609599869964663	Rorug05G0565100/Rorug04G0062100/Rorug01G0320900/Rorug02G0429400/Rorug07G0442600/Rorug04G0128000/Rorug05G0023900/Rorug07G0132100/Rorug02G0097900/Rorug05G0209100/Rorug01G0424000/Rorug07G0073600/Rorug05G0565000/Rorug01G0424300/Rorug03G0332000/Rorug01G0434600/Rorug05G0491200/Rorug05G0564800/Rorug04G0228000/Rorug07G0081900/Rorug06G0441800/Rorug07G0194400/Rorug03G0302100/Rorug06G0332700/Rorug07G0245700…	50	24	26
rcn02010	ABC transporters	28/1178	54/4094	0.000275948177833126	0.00609599869964663	Rorug02G0487800/Rorug06G0290800/Rorug01G0358000/Rorug04G0304400/Rorug05G0370800/Rorug01G0437000/Rorug04G0370900/Rorug04G0304500/Rorug07G0245600/Rorug02G0360600/Rorug03G0071000/Rorug06G0442600/Rorug03G0285800/Rorug04G0301500/Rorug04G0301200/Rorug02G0602000/Rorug02G0592400/Rorug02G0284900/Rorug02G0043700/Rorug06G0395300/Rorug05G0390000/Rorug03G0007000/Rorug02G0487700/Rorug05G0552000/Rorug01G0480800…	28	14	14
rcn00630	Glyoxylate and dicarboxylate metabolism	29/1178	57/4094	0.000329010874392388	0.00609599869964663	Rorug02G0312300/Rorug05G0365300/Rorug06G0495700/Rorug05G0193900/Rorug04G0344700/Rorug02G0613400/Rorug07G0359800/Rorug02G0210800/Rorug06G0030700/Rorug04G0237600/Rorug02G0529400/Rorug05G0021000/Rorug04G0454400/Rorug07G0167600/Rorug01G0002700/Rorug04G0277700/Rorug07G0040700/Rorug05G0108500/Rorug03G0001900/Rorug04G0361900/Rorug07G0234100/Rorug07G0203000/Rorug02G0431000/Rorug02G0444100/Rorug07G0417400…	29	8	21
rcn00052	Galactose metabolism	23/1178	42/4094	0.00034412895885102	0.00609599869964663	Rorug03G0256700/Rorug02G0024800/Rorug07G0012900/Rorug04G0294000/Rorug07G0172400/Rorug02G0429400/Rorug02G0625600/Rorug01G0418400/Rorug02G0067100/Rorug02G0593300/Rorug03G0295400/Rorug01G0424300/Rorug03G0080000/Rorug01G0434600/Rorug07G0194400/Rorug02G0057300/Rorug07G0035800/Rorug02G0224700/Rorug05G0544600/Rorug05G0137900/Rorug06G0183700/Rorug02G0412000/Rorug07G0124900	23	20	3
rcn00250	Alanine, aspartate and glutamate metabolism	23/1178	43/4094	0.000541104285636325	0.00818490719789421	Rorug06G0478100/Rorug05G0365300/Rorug05G0508200/Rorug04G0344700/Rorug04G0237600/Rorug06G0454500/Rorug04G0454400/Rorug02G0492000/Rorug01G0414800/Rorug01G0465200/Rorug02G0451200/Rorug02G0251700/Rorug03G0003900/Rorug06G0454600/Rorug06G0502100/Rorug05G0567300/Rorug03G0352900/Rorug03G0105500/Rorug06G0155600/Rorug07G0057200/Rorug07G0286300/Rorug04G0445600/Rorug03G0306300	23	13	10
rcn00906	Carotenoid biosynthesis	18/1178	31/4094	0.000594065845008451	0.00818490719789421	Rorug04G0432800/Rorug02G0175400/Rorug07G0279700/Rorug05G0196500/Rorug02G0482600/Rorug05G0474700/Rorug07G0158300/Rorug02G0306200/Rorug02G0082100/Rorug03G0223800/Rorug03G0010600/Rorug01G0035600/Rorug03G0176500/Rorug06G0472400/Rorug05G0329600/Rorug05G0589000/Rorug04G0055200/Rorug06G0317700	18	7	11
rcn00940	Phenylpropanoid biosynthesis	43/1178	98/4094	0.000897808997896135	0.0111328315739121	Rorug06G0196100/Rorug02G0070900/Rorug04G0335800/Rorug01G0338100/Rorug06G0353100/Rorug04G0330700/Rorug04G0119200/Rorug04G0335500/Rorug02G0051800/Rorug02G0051900/Rorug02G0358400/Rorug02G0071000/Rorug06G0069300/Rorug03G0341500/Rorug05G0531000/Rorug02G0356900/Rorug02G0189200/Rorug05G0024400/Rorug02G0151000/Rorug01G0478100/Rorug03G0103100/Rorug01G0403400/Rorug03G0315100/Rorug06G0433900/Rorug02G0052000…	43	37	6
rcn00040	Pentose and glucuronate interconversions	30/1178	64/4094	0.00149518315371434	0.0161045181100212	Rorug04G0450300/Rorug04G0124300/Rorug02G0627700/Rorug07G0049300/Rorug01G0197500/Rorug02G0101900/Rorug01G0240700/Rorug06G0297700/Rorug07G0440900/Rorug03G0132400/Rorug06G0356200/Rorug06G0250700/Rorug01G0015400/Rorug03G0132800/Rorug01G0098700/Rorug04G0405300/Rorug07G0033900/Rorug03G0132200/Rorug03G0022800/Rorug02G0257800/Rorug05G0542700/Rorug07G0114900/Rorug02G0619200/Rorug06G0298200/Rorug07G0440300…	30	28	2
rcn00950	Isoquinoline alkaloid biosynthesis	13/1178	21/4094	0.0015585017525827	0.0161045181100212	Rorug05G0051900/Rorug05G0052000/Rorug05G0227000/Rorug06G0454500/Rorug05G0052200/Rorug04G0223000/Rorug07G0122300/Rorug06G0128900/Rorug02G0326400/Rorug06G0454600/Rorug05G0051700/Rorug04G0222500/Rorug06G0291100	13	12	1
rcn04075	Plant hormone signal transduction	70/1178	181/4094	0.00213187486627363	0.0203348064167639	Rorug03G0029100/Rorug06G0063800/Rorug06G0341500/Rorug02G0443600/Rorug01G0376500/Rorug05G0356700/Rorug02G0484000/Rorug02G0083000/Rorug07G0456700/Rorug06G0337200/Rorug06G0292500/Rorug06G0242400/Rorug03G0323000/Rorug05G0566600/Rorug02G0062600/Rorug02G0030900/Rorug04G0041900/Rorug06G0426500/Rorug02G0095100/Rorug06G0037400/Rorug02G0185800/Rorug07G0193500/Rorug03G0121100/Rorug03G0022700/Rorug06G0315900…	70	40	30
rcn01250	Biosynthesis of nucleotide sugars	32/1178	72/4094	0.00308858665117371	0.02735605319611	Rorug01G0363300/Rorug07G0172400/Rorug04G0290100/Rorug06G0450700/Rorug07G0442600/Rorug05G0209000/Rorug06G0353000/Rorug05G0133500/Rorug07G0055900/Rorug02G0627700/Rorug07G0189400/Rorug01G0434600/Rorug07G0049300/Rorug01G0197500/Rorug05G0153200/Rorug04G0228000/Rorug02G0067800/Rorug04G0132700/Rorug03G0003900/Rorug02G0499100/Rorug06G0302600/Rorug02G0473700/Rorug07G0178400/Rorug07G0173800/Rorug03G0195700…	32	26	6
rcn00350	Tyrosine metabolism	20/1178	40/4094	0.00356260327724902	0.0276976761347917	Rorug05G0051900/Rorug05G0052000/Rorug05G0227000/Rorug06G0454500/Rorug05G0052200/Rorug04G0223000/Rorug06G0289700/Rorug07G0122300/Rorug06G0128900/Rorug02G0326400/Rorug07G0081300/Rorug06G0454600/Rorug03G0107700/Rorug06G0438700/Rorug05G0051700/Rorug01G0102400/Rorug03G0107600/Rorug04G0222500/Rorug06G0291100/Rorug06G0219900	20	15	5
rcn00260	Glycine, serine and threonine metabolism	26/1178	56/4094	0.00357389369481184	0.0276976761347917	Rorug05G0365300/Rorug06G0495700/Rorug04G0344700/Rorug07G0359800/Rorug02G0210800/Rorug02G0093500/Rorug05G0021000/Rorug04G0223000/Rorug07G0122300/Rorug02G0111800/Rorug06G0010600/Rorug02G0468900/Rorug02G0251700/Rorug02G0651800/Rorug03G0109700/Rorug03G0179000/Rorug06G0070700/Rorug02G0436100/Rorug07G0234100/Rorug03G0105500/Rorug05G0395700/Rorug07G0417400/Rorug04G0222500/Rorug06G0387800/Rorug01G0254800…	26	16	10
rcn00520	Amino sugar and nucleotide sugar metabolism	39/1178	94/4094	0.00513004563602877	0.0374191564039746	Rorug04G0143500/Rorug06G0240800/Rorug01G0363300/Rorug07G0172400/Rorug04G0290100/Rorug02G0112800/Rorug06G0450700/Rorug07G0442600/Rorug05G0209000/Rorug06G0353000/Rorug05G0133500/Rorug07G0055900/Rorug02G0627700/Rorug04G0144100/Rorug06G0314700/Rorug07G0189400/Rorug01G0434600/Rorug07G0049300/Rorug01G0197500/Rorug05G0153200/Rorug04G0228000/Rorug04G0132700/Rorug03G0003900/Rorug02G0499100/Rorug02G0112700…	39	32	7
rcn00860	Porphyrin metabolism	21/1178	44/4094	0.00572884693525418	0.0389573969685314	Rorug03G0328900/Rorug05G0241600/Rorug05G0400200/Rorug02G0047600/Rorug07G0040800/Rorug03G0259300/Rorug06G0162000/Rorug06G0493400/Rorug05G0074500/Rorug03G0114000/Rorug01G0006500/Rorug07G0092900/Rorug04G0060900/Rorug07G0414300/Rorug04G0017000/Rorug02G0539100/Rorug02G0640100/Rorug01G0096200/Rorug01G0121100/Rorug06G0321000/Rorug06G0011900	21	6	15
rcn00053	Ascorbate and aldarate metabolism	25/1178	55/4094	0.00596927856775884	0.0389573969685314	Rorug04G0450300/Rorug02G0093500/Rorug04G0432400/Rorug04G0444200/Rorug02G0627700/Rorug07G0189400/Rorug07G0049300/Rorug01G0197500/Rorug02G0122000/Rorug02G0067800/Rorug04G0132700/Rorug01G0356300/Rorug06G0372200/Rorug03G0323200/Rorug02G0130700/Rorug03G0132400/Rorug07G0455000/Rorug07G0173800/Rorug06G0135100/Rorug03G0132800/Rorug02G0305200/Rorug05G0356200/Rorug03G0132200/Rorug01G0266000/Rorug02G0416400	25	16	9
rcn00380	Tryptophan metabolism	22/1178	47/4094	0.00632142045328282	0.0391928068103535	Rorug02G0093500/Rorug02G0103900/Rorug02G0526700/Rorug04G0432400/Rorug04G0436700/Rorug06G0176500/Rorug03G0055400/Rorug06G0020500/Rorug03G0055600/Rorug02G0130700/Rorug06G0495500/Rorug02G0101500/Rorug06G0020400/Rorug04G0398300/Rorug05G0069000/Rorug06G0291100/Rorug06G0288600/Rorug04G0436900/Rorug06G0453000/Rorug04G0061000/Rorug07G0083500/Rorug02G0049100	22	12	10
