# Supplementary material for: Integrated physiological and transcriptomic analysis reveals the key pathways of Rosa rugosa in response to salt-alkali stress
Source: Front Plant Sci. 2025 Dec 1;16:1679259. doi: 10.3389/fpls.2025.1679259 (PMC12702943; doi:10.3389/fpls.2025.1679259)
Supplement: Supplementary file 9 [file Table7.xlsx]

## Sheet: Table S7
Table S7 The FPKM values of 52 structural genes in the phenylpropanoid biosynthesis pathway during the process of SAS
Gene_name	Gene_id	Gene_chr	FPKM
			T1	T2	T3	T4
Phenylalanine ammonia lyase (PAL)	Rorug01G0338100	GWHBQTZ00000001	6.67677	189.807	92.7706	120.995
	Rorug03G0164200	GWHBQTZ00000003	7.35582	196.47	11.2199	10.3754
	Rorug04G0409500	GWHBQTZ00000004	0	0	0	0
	Rorug04G0409800	GWHBQTZ00000004	0	0	0	0
Cinnamic acid 4-hydroxylase (C4H)	Rorug05G0531000	GWHBQTZ00000005	14.5082	345.955	158.188	261.281
4-coumarate-CoA ligase (4CL)	Rorug01G0485400	GWHBQTZ00000001	2.32869	176.483	13.4951	2.42858
	Rorug02G0349700	GWHBQTZ00000002	0.30031	0.255366	0.0807585	0.151332
	Rorug05G0341000	GWHBQTZ00000005	0	0	0	0
hydroxycinnamoyl transferase (HCT)	Rorug02G0356900	GWHBQTZ00000002	0.429465	1.50235	0.813378	8.50121
	Rorug02G0358400	GWHBQTZ00000002	7.57607	57.5607	39.0246	47.9744
	Rorug05G0479000	GWHBQTZ00000005	0	0	0	0
	Rorug05G0479300	GWHBQTZ00000005	0	0.0566538	0	0.158498
	Rorug05G0479400	GWHBQTZ00000005	0	0.0303207	0	0.059877
	Rorug05G0581400	GWHBQTZ00000005	1.59662	1.36612	1.07886	0.279649
cinnamoyl-CoA reductase (CCR)	Rorug01G0183800	GWHBQTZ00000001	0.470929	0.639974	0.410703	0.710991
	Rorug02G0361500	GWHBQTZ00000002	25.6499	64.5735	38.3677	31.4232
	Rorug07G0275500	GWHBQTZ00000007	1.92862	3.35723	1.13096	0.344925
	Rorug07G0290400	GWHBQTZ00000007	0.370866	0.546403	0.292858	0.312516
	Rorug07G0290700	GWHBQTZ00000007	59.4724	126.879	66.6204	43.6075
	Rorug07G0290800	GWHBQTZ00000007	4.65232	7.09762	3.96431	3.79985
	Rorug07G0291400	GWHBQTZ00000007	13.3727	27.3324	29.5156	19.343
	Rorug07G0304000	GWHBQTZ00000007	22.9839	15.9237	4.56329	3.11557
cinnamyl-alcohol dchydrogenase (CAD)	Rorug02G0183000	GWHBQTZ00000002	0.185783	0.345701	0.385714	0.207037
caffeic acid-O-methyltransferase (COMT)	Rorug01G0323600	GWHBQTZ00000001	0.099142	0.0373507	0.207699	0.104495
	Rorug01G0371800	GWHBQTZ00000001	0.0700146	0	0.290322	0.205887
	Rorug01G0477600	GWHBQTZ00000001	19.906	56.2394	35.0444	35.1564
	Rorug03G0273000	GWHBQTZ00000003	0	0	0	0
	Rorug06G0370500	GWHBQTZ00000006	1.83619	6.65222	1.47045	0.753997
	Rorug07G0083500	GWHBQTZ00000007	0.329111	0.572936	0.617315	0.864413
	Rorug07G0083600	GWHBQTZ00000007	17.343	16.8505	37.3107	60.7312
caffeoyl shikimate esterase ( CSE)	Rorug01G0340900	GWHBQTZ00000001	12.3599	19.9379	12.1593	11.272
	Rorug02G0387000	GWHBQTZ00000002	9.67671	23.5715	17.3707	17.5749
	Rorug04G0361100	GWHBQTZ00000004	39.4393	52.1771	49.4765	10.6769
	Rorug04G0361200	GWHBQTZ00000004	7.42012	40.068	25.7669	3.93809
	Rorug05G0050800	GWHBQTZ00000005	0	0	0	0
	Rorug05G0335100	GWHBQTZ00000005	20.3078	37.046	43.5655	49.9814
	Rorug06G0353100	GWHBQTZ00000006	4.71909	5.8242	88.1692	142.689
ferulate 5-hydroxylase (F5H)	Rorug02G0129700	GWHBQTZ00000002	35.6626	8.02818	18.8228	103.356
	Rorug06G0145600	GWHBQTZ00000006	0	0	0	0.0616599
chalcone synthase (CHS)	Rorug01G0016200	GWHBQTZ00000001	2.98672	257.854	16.9484	3.93616
	Rorug01G0016500	GWHBQTZ00000001	3.85963	421.001	43.7636	7.35088
chalcone isomerase (CHI)	Rorug01G0406700	GWHBQTZ00000001	5.57072	571.335	50.9207	4.95305
flavanone 3-hydroxylase (F3H)	Rorug02G0125300	GWHBQTZ00000002	32.4726	658.518	83.9707	56.9103
flavonol synthase (FLS)	Rorug06G0362900	GWHBQTZ00000006	5.18059	14.9489	16.7734	12.1566
	Rorug06G0363000	GWHBQTZ00000006	0.235879	0.752346	0.088534	0.238156
	Rorug06G0363400	GWHBQTZ00000006	0.0111392	0.0300405	0.282709	0.291329
	Rorug06G0363500	GWHBQTZ00000006	0.135736	0.284365	0.159192	0
fihydroflavonol 4-reductase (DFR)	Rorug04G0133500	GWHBQTZ00000004	0.21171	24.1099	10.2745	46.4762
	Rorug06G0364200	GWHBQTZ00000006	0.324253	0.465938	0.986355	1.08493
	Rorug06G0416800	GWHBQTZ00000006	0	0.0362858	0	0
	Rorug06G0416900	GWHBQTZ00000006	3.15753	198.474	34.9188	6.30557
anthocyanin synthase (ANS)	Rorug07G0180000	GWHBQTZ00000007	2.18106	269.189	10.4968	1.13701
