# Supplementary material for: Integrated physiological and transcriptomic analysis reveals the key pathways of Rosa rugosa in response to salt-alkali stress
Source: Front Plant Sci. 2025 Dec 1;16:1679259. doi: 10.3389/fpls.2025.1679259 (PMC12702943; doi:10.3389/fpls.2025.1679259)
Supplement: Supplementary file 10 [file Table8.xlsx]

## Sheet: Table S8
Table S8 All the primers used in this study
Gene ID	Rename	Forward (5' to 3')	Reverse (5' to 3')
Rorug03G0164200	PAL	TCCCACAGACGAACCAAA	ATCTTATGCCGGAGTAGC
Rorug01G0485400	4CL	TAGAGGAGGCGTTGAGG	GAGGGAGCGACCAGTTT
Rorug02G0358400	HCT	CTTTGGCGACTTTGCTCC	TCTGCTACCCGGTGTTCC
Rorug07G0290700	CCR	TTGAACAGGCTTGAGAA	GAAATTGCGGAACATAG
Rorug01G0477600	COMT	GTTCTTGATGGTGGGATT	TGGTAATGGTGGAGTGGT
Rorug01G0016500	CHS	CCCCGACTACTACTTCCG	AATTTCAACAACCACCATG
Rorug01G0406700	CHI	AGTAGTGTTGGTGGATGAA	ATCTCAGGGTCCAAGTAA
Rorug06G0416900	DFR	AATCCGAGTCCGTTTGCG	CCAGGTCTGCCTTCCACA
GAPDH		TTCTGCCTGCTCTCAATG	TGCCTTCTTCTCAAGTCTG
